# Supplementary material for: Characterization of sequence variability hotspots in Cranichideae plastomes (Orchidaceae, Orchidoideae)
Source: PLoS One. 2020 Jan 28;15(1):e0227991. doi: 10.1371/journal.pone.0227991 (PMC6986716; doi:10.1371/journal.pone.0227991)
Supplement: S2 Table — For comparison, nrITS is placed at bottom. The columns indicate: A, position in the plastome, B, Name of the region, C, Region of the plastome (SSC, IR, LSC), D, Type of the region (CDS, IGS, INTRON), E, Nucleotide diversity (Pi), F, Number of conserved sites (CS), G, Number of Mutations (NS), H, Indels Events (ID), I, number of inversions (IV), J, Sequence variability (SV), K, Number of parsimony informative sites (PIS), L, PIS/base pairs, M, Total sequence size (L), N, L less gaps sites. (XLSX) [file pone.0227991.s003.xlsx]

## Sheet: S2 Table
Position	Name	Region	TYPE	Pi	#CS	#NS	#ID	#IV	SV	PIS	PIS/PB	#L	#L-GAPs
1	psbA	LSC	CDS	0.0227	993	71	1	0	6.76056	32	3.01318	1065	1062
2	psbA-trnK	LSC	IGS	0.07845	171	50	7	0	25	24	11.1111	262	216
3	trnK-matK	LSC	IGS	0.07254	155	44	13	0	26.8868	17	8.80829	289	193
4	matK	LSC	CDS	0.06108	1276	288	5	0	18.6743	118	7.69733	1571	1533
5	matK-trnK	LSC	IGS	0.08233	600	217	49	0	30.7159	73	9.37099	1177	779
6	trnK-rps16	LSC	IGS	0.09895	313	138	55	0	38.1423	48	11.2941	751	425
7	rps16	LSC	CDS	0.05142	245	44	5	0	16.6667	18	6.38298	320	282
8	rps16	LSC	INTRON	0.07409	663	194	36	0	25.7559	78	9.34132	1029	835
9	rps16-trnQ	LSC	IGS	0.12805	169	108	45	0	47.5155	42	15.9091	789	264
10	trnQ-psbK	LSC	IGS	0.08341	270	93	17	0	28.9474	35	10.1449	423	345
11	psbK	LSC	CDS	0.0342	170	18	0	0	9.57447	8	4.30108	186	186
12	psbK-psbI	LSC	IGS	0.09482	131	58	29	0	39.9083	19	10.6145	538	179
13	psbI-trnS	LSC	IGS	0.13189	83	45	10	0	39.8551	21	17.6471	164	119
14	trnS-trnG	LSC	IGS	0.07628	542	86	28	0	17.378	39	10.5405	542	370
15	trnG-GCC	LSC	INTRON	0.05345	534	106	21	0	19.2133	38	6.01266	706	632
16	trnG-trnR	LSC	IGS	0.12576	71	42	9	0	41.8033	19	17.2727	152	110
17	trnR-atpA	LSC	IGS	0.11857	70	39	11	0	41.6667	16	14.8148	181	108
18	atpA	LSC	CDS	0.02438	1330	115	1	0	8.02213	39	2.70833	1524	1440
19	atpF	LSC	CDS	0.04745	473	84	0	0	15.0808	27	4.86486	555	555
20	atpF	LSC	INTRON	0.06524	582	148	42	0	24.6114	56	7.84314	991	714
21	atpF-atpH	LSC	IGS	0.10743	230	117	30	0	38.992	38	11.4458	603	332
22	atpH	LSC	CDS	0.01061	235	11	0	0	4.47154	1	0.406504	246	246
23	atpH-atpI	LSC	IGS	0.08199	219	75	33	0	33.0275	30	10.3448	607	290
24	atpI	LSC	CDS	0.02569	686	60	0	0	8.0429	21	2.82258	744	744
25	atpI-rps2	LSC	IGS	0.08977	112	43	11	0	32.5301	16	10.596	299	151
26	rps2	LSC	CDS	0.02942	652	64	0	0	8.93855	25	3.51617	711	711
27	rps2-rpoC2	LSC	IGS	0.07797	156	58	17	0	32.4675	15	7.24638	251	207
28	rpoC2	LSC	CDS	0.03827	3669	514	6	0	12.4135	185	4.45568	4187	4152
29	rpoC2-rpoC1	LSC	IGS	0.05894	158	41	4	0	22.1675	12	6.09137	213	197
30	rpoC1	LSC	CDS	0.02732	1844	171	1	0	8.53175	67	3.33333	2040	2010
31	rpoC1	LSC	INTRON	0.04386	591	109	19	0	17.8025	25	3.62845	809	689
32	rpoB	LSC	CDS	0.02372	2978	245	1	0	7.63027	83	2.58326	3216	3213
33	rpoB-trnC	LSC	IGS	0.0634	695	167	46	0	23.4581	68	8.03783	1336	846
34	trnC-petN	LSC	IGS	0.11084	288	154	41	0	40.3727	54	12.9496	1004	417
35	petN-psbM	LSC	IGS	0.0994	185	89	34	0	39.9351	26	9.96169	651	261
36	psbM-trnD	LSC	IGS	0.05936	199	54	45	0	33.2215	13	5.24194	1137	248
37	trnD-trnY	LSC	IGS	0.08827	100	44	10	0	35.0649	11	8.14815	311	135
38	trnE-trnT	LSC	IGS	0.09771	268	119	29	0	35.5769	43	11.7166	460	367
39	trnT-psbD	LSC	IGS	0.06343	492	125	44	0	25.5673	45	7.5	1118	600
40	psbD	LSC	CDS	0.01339	1015	48	0	0	4.51552	15	1.41243	1062	1062
41	psbC	LSC	CDS	0.0167	1349	78	0	0	5.46601	26	1.82841	1422	1422
42	psbC-trnS	LSC	IGS	0.07842	95	39	10	0	34.0278	8	6.15385	238	130
43	trnS-psbZ	LSC	IGS	0.06814	155	52	14	0	29.8643	11	5.41872	252	203
44	psbZ	LSC	CDS	0.02116	173	17	0	0	8.94737	1	0.529101	189	189
45	psbZ-trnG	LSC	IGS	0.07123	203	67	13	0	28.2686	16	6.06061	406	264
46	trnG-trnfM	LSC	IGS	0.08169	118	38	17	0	31.7919	15	9.86842	265	152
47	trnfM-rps14	LSC	IGS	0.06236	122	30	5	0	22.293	9	5.96026	179	151
48	rps14	LSC	CDS	0.02741	275	29	0	0	9.53947	7	2.31023	303	303
49	psaB	LSC	CDS	0.01771	2083	129	0	0	5.83183	42	1.90476	2205	2205
50	psaA	LSC	CDS	0.01828	2124	135	0	0	5.9761	45	1.99734	2253	2253
51	psaA-ycf3	LSC	IGS	0.07444	433	135	26	0	27.1044	44	7.9566	730	553
52	ycf3	LSC	CDS	0.01587	479	25	1	0	5.14851	9	1.78571	507	504
53	ycf3 i	LSC	INTRON	0.03377	612	73	19	0	13.0682	27	3.98818	754	677
54	ycf3 i2	LSC	INTRON	0.0381	660	89	21	0	14.2857	33	4.44145	809	743
55	ycf3-trnS	LSC	IGS	0.10741	127	59	23	0	39.2344	23	12.7778	637	180
56	trnS-rps4	LSC	IGS	0.07662	184	55	15	0	27.5591	25	10.5932	357	236
57	rps4	LSC	CDS	0.02439	559	49	0	0	8.05921	14	2.31023	606	606
58	rps4-trnT	LSC	IGS	0.07006	197	61	18	0	28.6232	17	6.82731	372	249
59	trnT-trnL	LSC	IGS	0.12285	417	264	63	0	43.9516	88	13.7285	1130	641
60	trnL-UAA	LSC	INTRON	0.06716	418	116	34	0	26.4085	39	7.54352	771	517
61	trnL-trnF	LSC	IGS	0.08917	169	58	21	0	31.8548	28	12.7854	438	219
62	trnV-UAC	LSC	INTRON	0.04305	495	80	13	0	15.8163	29	5.07881	630	571
63	trnV-trnM	LSC	IGS	0.09004	135	46	4	0	27.027	23	13.2184	195	174
64	trnM-atpE	LSC	IGS	0.08778	119	41	3	0	26.9939	15	9.61538	178	156
65	atpE	LSC	CDS	0.01872	377	29	0	0	7.14286	6	1.48148	405	405
66	atpB	LSC	CDS	0.02364	1386	113	1	0	7.6	38	2.53841	1512	1497
67	atpB-rbcL	LSC	IGS	0.07559	436	132	38	0	28.0528	54	9.71223	960	556
68	rbcL	LSC	CDS	0.02491	1365	107	0	0	7.26902	51	3.48361	1464	1464
69	rbcL-accD	LSC	IGS	0.07076	606	163	26	0	23.7736	53	7.11409	981	745
70	accD	LSC	CDS	0.09568	1874	928	118	1	35.8439	236	8.77323	4127	2690
71	accD-psaI	LSC	IGS	0.0871	287	109	34	1	33.4107	38	9.92167	914	383
72	psaI-ycf4	LSC	IGS	0.06527	257	76	10	0	25.0729	19	5.82822	396	326
73	ycf4	LSC	CDS	0.03759	494	66	0	0	11.7857	27	4.86486	555	555
74	ycf4-cemA	LSC	IGS	0.05363	157	36	35	0	31.1404	9	4.78723	912	188
75	cemA	LSC	CDS	0.05117	586	113	1	0	16.2857	43	6.23188	693	690
76	cemA-petA	LSC	IGS	0.08474	168	66	10	0	31.1475	20	9.21659	266	217
77	petA	LSC	CDS	0.0315	874	94	1	0	9.80392	37	3.84216	981	963
78	petA-psbJ	LSC	IGS	0.10231	288	155	58	0	42.515	38	3.46084	423	1098
79	psbE	LSC	CDS	0.01499	241	11	0	0	4.36508	5	1.98413	252	252
80	psbE-petL	LSC	IGS	0.06264	430	110	22	0	23.4875	34	6.42722	602	529
81	petL-petG	LSC	IGS	0.07562	142	40	8	0	25.2632	19	10.5556	212	180
82	trnW-trnP	LSC	IGS	0.09507	100	47	4	0	33.7748	13	9.15493	178	142
83	trnP-psaJ	LSC	IGS	0.11095	122	61	24	0	41.0628	24	13.7931	413	174
84	psaJ-rpl33	LSC	IGS	0.09814	235	106	27	0	36.1413	37	11.1446	636	332
85	rpl33	LSC	CDS	0.06874	173	29	0	0	14.3564	9	4.47761	201	201
86	rpl33-rps18	LSC	IGS	0.08499	101	36	16	0	33.9869	14	10.4478	228	134
87	rps18	LSC	CDS	0.03124	267	31	1	0	10.7023	9	3.0303	306	297
88	rps18-rpl20	LSC	IGS	0.07217	169	46	7	0	23.8739	19	9.09091	262	209
89	rpl20	LSC	CDS	0.04268	351	53	5	0	14.1809	20	5.01253	438	399
90	rpl20-rps12	LSC	IGS	0.04268	532	135	28	0	23.4532	48	7.39599	866	649
91	rps12-clpP	LSC	IGS	0.06491	80	21	8	0	26.6055	7	7.14286	167	98
92	clpP	LSC	CDS	0.0315	537	63	1	0	10.6489	20	3.35008	621	597
93	clpP i	LSC	INTRON	0.07724	600	192	39	0	27.7978	70	9.09091	1006	770
94	clpP i2	LSC	INTRON	0.05527	497	106	32	0	21.7323	39	6.62139	679	589
95	clpP-psbB	LSC	IGS	0.06745	271	78	40	0	30.3342	24	7.18563	761	334
96	psbB	LSC	CDS	0.02463	1419	113	0	0	7.37598	47	3.07793	1527	1527
97	psbB-psbT	LSC	IGS	0.04995	89	17	16	0	27.0492	7	6.73077	355	104
98	psbH	LSC	CDS	0.03291	201	22	0	0	9.86547	9	4.05405	222	222
99	psbH-petB	LSC	IGS	0.08543	93	30	7	0	28.4615	14	11.7647	154	119
100	petB	LSC	CDS	0.02079	608	44	0	0	6.74847	16	2.46914	648	648
101	petB	LSC	INTRON	0.04874	607	112	17	0	17.5272	39	5.50071	803	709
102	petB-petD	LSC	IGS	0.07036	148	40	3	0	22.5131	17	9.34066	196	182
103	petD	LSC	CDS	0.01449	462	22	0	0	4.54545	8	1.65631	483	483
104	petD	LSC	INTRON	0.05981	628	153	22	0	21.7933	50	6.5445	885	764
105	petD-rpoA	LSC	IGS	0.11362	111	64	4	0	37.9888	20	12.0482	199	166
106	rpoA	LSC	CDS	0.08499	878	150	2	0	14.7573	51	5.04451	1020	1011
107	rps11	LSC	CDS	0.03344	378	44	0	0	10.4265	17	4.07674	417	417
108	rps11-rpl36	LSC	IGS	0.10317	59	29	5	0	36.5591	9	10.7143	177	84
109	rpl36-infA	LSC	IGS	0.11429	76	34	9	0	36.1345	18	17.1429	150	105
110	infA	LSC	CDS	0.01591	223	11	0	0	4.70085	5	2.13675	234	234
111	rps8	LSC	CDS	0.03521	351	48	1	0	12.25	14	3.53535	402	396
112	rps8-rpl14	LSC	IGS	0.08268	132	46	15	0	31.6062	16	9.41176	253	170
113	rpl14	LSC	CDS	0.03019	338	35	0	0	9.38338	13	3.52304	369	369
114	rpl16	LSC	CDS	0.02791	371	37	0	0	9.06863	13	3.18627	408	408
115	rpl16	LSC	INTRON	0.08279	716	238	66	0	29.8039	93	10.0977	1406	921
116	rpl16-rps3	LSC	IGS	0.09017	102	36	12	0	32	36	27.6923	188	130
117	rps3	LSC	CDS	0.03475	580	69	3	0	11.0429	28	4.34109	660	645
118	rpl22	LSC	CDS	0.04083	364	54	11	0	15.1515	19	4.60048	509	413
119	rpl22-rps19	IR	IGS	0.03376	119	11	13	0	16.7832	6	4.61538	246	130
120	rps19	IR	CDS	0.00548	273	7	0	0	2.5	0	0	279	279
121	rps19-trnH	IR	IGS	0.02454	112	11	10	0	15.7895	3	2.5	211	120
122	rpl2	IR	CDS	0.00545	810	15	0	0	1.81818	4	0.484848	825	825
123	rpl2	IR	INTRON	0.00871	641	20	2	0	3.31825	5	0.757576	662	660
124	rpl23	IR	CDS	0.00355	279	3	0	0	1.06383	1	0.35461	282	282
125	rpl23-trnI	IR	IGS	0.02528	145	11	1	0	7.64331	5	3.20513	165	156
126	ycf2	IR	CDS	0.01472	6357	294	25	0	4.77831	113	1.70181	6930	6640
127	ycf2-trnL	IR	IGS	0.02241	685	57	19	0	9.98686	14	1.89189	1058	740
128	trnL-ndhB	IR	IGS	0.01557	545	26	12	0	6.51801	11	1.92644	646	571
129	ndhB	IR	CDS	0.00612	1168	30	7	0	3.07054	3	0.250417	1546	1198
130	ndhB-rps7	IR	IGS	0.01394	277	14	4	0	6.10169	4	1.37457	336	291
131	rps7	IR	CDS	0.0038	463	5	0	0	1.06838	2	0.42735	468	468
132	rps12	IR	CDS	0.00493	366	6	0	0	1.6129	3	0.806452	372	372
133	rps12	IR	INTRON	0.00759	531	11	1	0	2.20994	6	1.10701	549	542
134	rps12-trnV	IR	IGS	0.01922	1138	76	24	0	8.07754	23	1.89926	1420	1211
135	trnV-rrn16	IR	IGS	0.01262	219	10	1	0	4.78261	2	0.873362	237	229
136	rrn16	IR	CDS	0.00076	1449	5	1	0	0.412371	0	0	1490	1454
137	rrn16-trnI	IR	IGS	0.02543	265	19	5	0	8.3045	11	3.87324	389	284
138	trnI-GAU	IR	INTRON	0.00739	882	26	5	0	3.3954	4	0.441501	961	906
139	trnA-UGC	IR	INTRON	0.00958	778	20	4	0	2.99252	11	5.58376	820	197
140	trnA-rrn23	IR	IGS	0.02874	137	9	1	0	6.80272	7	4.82759	154	145
141	rrn23S	IR	CDS	0.00124	2730	13	3	0	0.582666	2	0.0729129	2808	2743
142	rrn4.5-rrn5	IR	IGS	0.03704	188	19	2	0	10.0478	13	6.28019	209	207
143	rrn5-trnR	IR	IGS	0.02258	115	8	5	0	10.1562	3	2.43902	266	123
144	trnR-trnN	IR	IGS	0.02586	440	42	14	0	11.2903	14	2.93501	589	477
145	trnN-ycf1	IR	IGS	0.01638	221	13	8	0	8.67769	4	1.7094	378	234
146	ycf1	SSC	CDS	0.07814	4117	1354	63	0	25.6053	495	9.38923	5928	5272
147	rpl32	SSC	CDS	0.06874	145	36	2	0	20.765	18	10.1695	187	177
148	rpl32-trnL	SSC	IGS	0.13234	251	170	68	0	48.6708	61	15.641	1146	390
149	ccsA	SSC	CDS	0.0568	803	175	7	0	18.4772	64	6.68757	1016	957
150	ccsA-ndhD	SSC	IGS	0.10759	164	89	14	0	38.5768	29	12.2363	301	237
151	ndhD	SSC	CDS	0.11163	246	152	18	0	40.8654	41	10.9333	1520	375
152	psaC	SSC	CDS	0.01976	230	17	0	0	6.88259	4	1.62602	246	246
153	rps15	SSC	CDS	0.05495	230	46	0	0	16.6667	18	6.59341	273	273
154	rps15-ycf1	SSC	IGS	0.12612	145	93	23	0	44.4444	33	14.7321	388	224
155	ITS	NA	NA	0.16502	330	271	30	0	47.7021	130	23.3813	715	556
